# Supplementary material for: Advanced Glycation End-Products (AGEs) and Their Soluble Receptor (sRAGE) in Women Suffering from Systemic Lupus Erythematosus (SLE)
Source: Cells. 2021 Dec 13;10(12):3523. doi: 10.3390/cells10123523 (PMC8700453; doi:10.3390/cells10123523)
Supplement: Supplementary file 1 [file cells-10-03523-s001.zip]

Archive with 1 entries (1 files):
- cells-1443593-supplementary.pdf
